# Supplementary material for: Applying Design Thinking for Co-Designed Health Solutions: A Case Study on Chronic Kidney Disease in Regional Australia
Source: Int J Environ Res Public Health. 2025 Sep 24;22(10):1475. doi: 10.3390/ijerph22101475 (PMC12564462; doi:10.3390/ijerph22101475)
Supplement: Supplementary file 1 [file ijerph-22-01475-s001.zip]

Archive with 1 entries (1 files):
- ijerph-3643600-supplementary.pdf
